# Supplementary material for: Halide Site Engineering of Organic–Inorganic Hybrid Perovskites: A Facile Strategy for Frequency-Controllable Microwave Absorption
Source: Micromachines (Basel). 2026 May 20;17(5):628. doi: 10.3390/mi17050628 (PMC13209366; doi:10.3390/mi17050628)
Supplement: Supplementary file 1 [file micromachines-17-00628-s001.zip]

Archive with 1 entries (1 files):
- micromachines-4294135-supplementary.pdf
